# Supplementary material for: Impact of a Mediterranean-Inspired Diet on Cardiovascular Disease Risk Factors: A Randomized Clinical Trial
Source: Nutrients. 2024 Jul 26;16(15):2443. doi: 10.3390/nu16152443 (PMC11314620; doi:10.3390/nu16152443)
Supplement: Supplementary file 1 [file nutrients-16-02443-s001.zip]

Archive with 1 entries (1 files):
- nutrients-3094133-supplementary.pdf
